# Supplementary material for: Factors influencing SMEs CloudERP adoption: A test with generalized linear model and artificial neural network
Source: Data Brief. 2018 Jul 11;20:969–77. doi: 10.1016/j.dib.2018.07.012 (PMC6139002; doi:10.1016/j.dib.2018.07.012)
Supplement: Supplementary file 2 — Supplementary material [file mmc2.zip]

Archive with 1 entries (1 files):
- Dataset_V1.sav
